# Supplementary material for: Group V Chitin Deacetylases Influence the Structure and Composition of the Midgut of Beet Armyworm, Spodoptera exigua
Source: Int J Mol Sci. 2023 Feb 4;24(4):3076. doi: 10.3390/ijms24043076 (PMC9961250; doi:10.3390/ijms24043076)
Supplement: Supplementary file 1 [file ijms-24-03076-s001.zip]

Archive with 1 entries (1 files):
- ijms-2113458-supplementary.pdf
